# Supplementary material for: IL-27 Mediates PD-L1 Expression and Release by Human Mesothelioma Cells
Source: Cancers (Basel). 2021 Aug 9;13(16):4011. doi: 10.3390/cancers13164011 (PMC8393193; doi:10.3390/cancers13164011)
Supplement: Supplementary file 1 [file cancers-13-04011-s001.zip]

Archive with 1 entries (1 files):
- cancers-1303293_supplementary.pdf
